# Supplementary material for: Relationship between lower eyelid epiblepharon and epicanthus in Korean children
Source: PLoS One. 2017 Nov 21;12(11):e0187690. doi: 10.1371/journal.pone.0187690 (PMC5697894; doi:10.1371/journal.pone.0187690)
Supplement: S1 Data — (XLSX) [file pone.0187690.s001.xlsx]

## Sheet: MAIN
2010 -2012	Group	ID	NAME	AGE	SEX (1:M 2:F)	Diagnosis	Recurrence (1:Yes 2:No)	Re-OP (1:Yes 2:No)	Canthal config	Config (code) 1: palpebralis 2: tarsalis 3: inversus 4: supraciliaris 5: none	Config 1) fold to lower eyelid 2) fold to margin	Config 1) LL 2) margin 3) UL	ICD (intercanthal distance)	IPD (interpupillary distance)	2 X ICD/IPD	Upper DL (1:yes 2:no)
1	1	28143254	AAA	2	1	epiblepharon	2	2	T	2	1	1	409	611.1	1.33857	2
2	1	23597964	AAA	2	1	epiblepharon	2	2	T	2	1	2	428.1	628.2	1.36294	1
3	1	25270001	AAA	2	1	epiblepharon	2	2	T	2	2	2	166.8	242	1.37851	2
4	1	27038410	AAA	2	1	epiblepharon	2	2	T	2	2	2	162	240.1	1.34944	2
5	1	22137550	AAA	2	2	epiblepharon	2	2	T	2	2	1	404	571	1.41506	2
6	1	24142969	AAA	2	2	epiblepharon	1	2	T	2	2	2	244	325	1.50154	2
7	1	24335743	AAA	2	2	epiblepharon	2	2	T	2	2	2	186	250	1.488	1
8	1	25585796	AAA	2	2	epiblepharon	2	2	N	5	2	2	191	281	1.35943	1
9	1	21871204	AAA	3	1	epiblepharon	2	2	T	2	2	1	173	279	1.24014	2
10	1	25000123	AAA	3	1	epiblepharon	2	2	P	1	1	1	247	321	1.53894	2
11	1	20542329	AAA	3	1	epiblepharon	2	2	P	1	2	2	181	302	1.19868	2
12	1	20915978	AAA	3	1	epiblepharon	2	2	T	2	2	2	367	563	1.30373	2
13	1	22751929	AAA	3	1	epiblepharon	2	2	T	2	2	2	299	450	1.32889	2
14	1	23597964	AAA	3	1	epiblepharon	2	2	T	2	1	2	428	641	1.33541	2
15	1	24096802	AAA	3	1	epiblepharon	2	2	T	2	2	2	450	613	1.46819	2
16	1	24141672	AAA	3	1	epiblepharon	2	2	P	1	1	2	212	274	1.54745	2
17	1	28037885	AAA	3	1	epiblepharon	2	2	T	2	2	2	139	189	1.4709	2
18	1	19982835	AAA	3	2	epiblepharon	2	2	P	1	1	1	118	153	1.54248	2
19	1	24781023	AAA	3	2	epiblepharon	2	2	T	2	2	1	189	254	1.48819	2
20	1	25043634	AAA	3	2	epiblepharon	2	2	P	1	1	1	250.1	351	1.42507	2
21	1	26433531	AAA	3	2	epiblepharon	2	2	T	2	2	1	429.1	652.4	1.31545	2
22	1	22139974	AAA	3	2	epiblepharon	2	2	T	2	2	2	489.6	747.2	1.31049	2
23	1	25175311	AAA	3	2	epiblepharon	1	1	T	2	2	2	239.2	351	1.36296	1
24	1	26570986	AAA	3	2	epiblepharon	2	2	P	1	2	2	846	1322	1.27988	2
25	1	26852860	AAA	3	2	epiblepharon	2	2	T	2	2	2	308	493	1.24949	1
26	1	27937773	AAA	3	2	epiblepharon	2	2	T	2	2	2	365	481	1.51767	2
27	1	10645548	AAA	4	1	epiblepharon	1	2	P	1	1	1	150.2	220.1	1.36483	1
28	1	27516105	AAA	4	1	epiblepharon	2	2	P	1	1	1	213	310	1.37419	2
29	1	24593280	AAA	4	1	epiblepharon	1	1	T	2	2	2	303.3	427.7	1.41828	2
30	1	24804137	AAA	4	1	epiblepharon	2	2	T	2	2	2	316	463.1	1.36472	1
31	1	25480789	AAA	4	1	epiblepharon	2	2	P	1	2	2	190.1	270.1	1.40763	1
32	1	25703778	AAA	4	1	epiblepharon	2	2	P	1	2	2	340.2	492.5	1.38152	2
33	1	26616352	AAA	4	1	epiblepharon	1	2	P	1	2	2	554.3	775.2	1.43008	1
34	1	26738218	AAA	4	1	epiblepharon	2	2	T	2	2	2	168	250	1.344	1
35	1	27100232	AAA	4	1	epiblepharon	2	2	T	2	2	2	561.3	764.1	1.46918	2
36	1	25005762	AAA	4	2	epiblepharon	2	2	T	2	1	1	284.3	431.6	1.31742	1
37	1	26277436	AAA	4	2	epiblepharon	2	2	P	1	1	1	176.1	243.2	1.44819	1
38	1	18065254	AAA	4	2	epiblepharon	2	2	T	2	2	2	281.1	359.2	1.56514	2
39	1	25124805	AAA	4	2	epiblepharon	2	2	T	2	2	2	380.2	575.4	1.32152	2
40	1	26066498	AAA	4	2	epiblepharon	2	2	T	2	2	2	376.2	594.2	1.26624	2
41	1	26695601	AAA	4	2	epiblepharon	2	2	T	2	2	2	359.1	529.1	1.3574	2
42	1	27210412	AAA	4	2	epiblepharon	2	2	T	2	2	2	463.2	671.1	1.38042	1
43	1	28230622	AAA	4	2	epiblepharon	2	2	T	2	2	2	211	287	1.47038	2
44	1	28558120	AAA	4	2	epiblepharon	2	2	P	1	2	2	521.6	743.6	1.4029	1
45	1	17025420	AAA	5	1	epiblepharon	2	2	T	2	2	1	211	316.1	1.33502	1
46	1	20892583	AAA	5	1	epiblepharon	2	2	P	1	1	1	169	230	1.46957	2
47	1	24568608	AAA	5	1	epiblepharon	2	2	P	1	1	1	273.1	373.1	1.46395	2
48	1	15304774	AAA	5	1	epiblepharon	2	2	P	1	2	2	148.4	213.4	1.39082	2
49	1	16548388	AAA	5	1	epiblepharon	2	2	T	2	1	2	189.5	247.7	1.53008	2
50	1	17220337	AAA	5	1	epiblepharon	2	2	T	2	2	2	365.2	532.2	1.37242	1
51	1	19221459	AAA	5	1	epiblepharon	2	2	T	2	2	2	354	542	1.30627	1
52	1	24860384	AAA	5	1	epiblepharon	2	2	T	2	2	2	302.5	401.7	1.5061	2
53	1	24860414	AAA	5	1	epiblepharon	2	2	T	2	2	2	194.1	263	1.47605	2
54	1	25909486	AAA	5	1	epiblepharon	2	2	P	1	2	2	176.5	253.9	1.39031	2
55	1	26145692	AAA	5	1	epiblepharon	2	2	T	2	2	2	213.1	288	1.47986	1
56	1	26879670	AAA	5	1	epiblepharon	2	2	P	1	2	2	443.3	608.8	1.45631	2
57	1	27792842	AAA	5	1	epiblepharon	2	2	T	2	1	2	358.1	491.1	1.45836	2
58	1	28042067	AAA	5	1	epiblepharon	2	2	T	2	2	2	405	624.2	1.29766	1
59	1	28103409	AAA	5	1	epiblepharon	2	2	P	1	2	2	407.5	612.7	1.33018	2
60	1	28303393	AAA	5	1	epiblepharon	2	2	T	2	2	2	350.1	494	1.41741	1
61	1	18187437	AAA	5	2	epiblepharon	2	2	T	2	1	1	149	194	1.53608	2
62	1	25320915	AAA	5	2	epiblepharon	2	2	T	2	2	1	201	297	1.35354	2
63	1	26258033	AAA	5	2	epiblepharon	2	2	T	2	2	1	216.1	302	1.43113	2
64	1	18377498	AAA	5	2	epiblepharon	2	2	T	2	2	2	527.1	709	1.48688	2
65	1	19103658	AAA	5	2	epiblepharon	2	2	T	2	2	2	230.2	317.2	1.45145	1
66	1	23234223	AAA	5	2	epiblepharon	2	2	T	2	2	2	248	364	1.36264	2
67	1	24449220	AAA	5	2	epiblepharon	2	2	T	2	2	2	158.1	250	1.2648	2
68	1	25317782	AAA	5	2	epiblepharon	2	2	T	2	2	2	229	310	1.47742	2
69	1	28398867	AAA	5	2	epiblepharon	2	2	T	2	2	2	396.4	595.3	1.33177	2
70	1	28622393	AAA	5	2	epiblepharon	2	2	T	2	2	2	303.3	447.5	1.35553	2
71	1	29132134	AAA	5	2	epiblepharon	2	2	T	2	2	2	509.2	732.1	1.39107	2
72	1	29161460	AAA	5	2	epiblepharon	2	2	T	2	2	2	362.1	535.1	1.35339	2
73	1	16666545	AAA	6	1	epiblepharon	2	2	P	1	2	2	359.3	529.5	1.35713	1
74	1	17507168	AAA	6	1	epiblepharon	2	2	P	1	2	2	238	318.5	1.49451	1
75	1	27033723	AAA	6	1	epiblepharon	2	2	P	1	1	2	303.5	425.4	1.42689	2
76	1	28002137	AAA	6	1	epiblepharon	2	2	T	2	2	2	396.6	591.8	1.34032	2
77	1	22962220	AAA	6	2	epiblepharon	2	2	T	2	2	1	167	224	1.49107	2
78	1	27180421	AAA	6	2	epiblepharon	2	2	P	1	1	1	348.4	473.7	1.47097	2
79	1	18584380	AAA	6	2	epiblepharon	1	2	T	2	2	2	196.5	284.1	1.38332	2
80	1	20772621	AAA	6	2	epiblepharon	2	2	P	1	2	2	186.2	263.2	1.41489	2
81	1	24635863	AAA	6	2	epiblepharon	1	2	T	2	2	2	280.1	399.1	1.40366	2
82	1	27251200	AAA	6	2	epiblepharon	2	2	T	2	2	2	353.3	545.4	1.29556	1
83	1	21764100	AAA	7	1	epiblepharon	2	2	T	2	2	2	287	422.1	1.35987	1
84	1	22867969	AAA	7	1	epiblepharon	2	2	P	1	2	2	146.1	210.1	1.39077	2
85	1	25831103	AAA	7	1	epiblepharon	2	2	T	2	2	2	468.1	666.3	1.40507	2
86	1	17127164	AAA	7	2	epiblepharon	2	2	T	2	2	2	145.1	226.1	1.2835	1
87	1	18416100	AAA	7	2	epiblepharon	2	2	T	2	2	2	198	268	1.47761	2
88	1	21439855	AAA	7	2	epiblepharon	2	2	T	2	2	2	154.1	231.1	1.33362	1
89	1	24920747	AAA	7	2	epiblepharon	2	2	T	2	2	2	323.1	471.3	1.3711	2
90	1	25318864	AAA	7	2	epiblepharon	2	2	P	1	2	2	218	322	1.35404	1
91	1	14187541	AAA	8	1	epiblepharon	2	2	T	2	2	2	524	723	1.44952	1
92	1	26344785	AAA	8	1	epiblepharon	2	2	P	1	1	2	251.1	364.1	1.37929	2
93	1	27780120	AAA	8	1	epiblepharon	2	2	T	2	2	2	371.7	558.6	1.33083	2
94	1	28397338	AAA	8	1	epiblepharon	2	2	T	2	2	2	343.1	507	1.35345	2
95	1	25009144	AAA	8	2	epiblepharon	2	2	T	2	1	2	398.5	603.5	1.32063	2
96	1	27095767	AAA	8	2	epiblepharon	2	2	T	2	2	2	443.1	653.1	1.35691	2
97	1	27105611	AAA	8	2	epiblepharon	2	2	P	1	2	2	481.1	718.2	1.33974	2
98	1	10645557	AAA	9	1	epiblepharon	2	2	T	2	2	2	328.5	494	1.32996	1
99	1	16144913	AAA	9	1	epiblepharon	2	2	P	1	1	2	302	445	1.3573	2
100	1	19121652	AAA	9	1	epiblepharon	2	2	T	2	2	2	190	277	1.37184	2
101	1	24433724	AAA	9	1	epiblepharon	2	2	P	1	2	2	169.5	237	1.43038	1
102	1	24732557	AAA	9	1	epiblepharon	2	2	T	2	2	2	187.1	257.1	1.45546	2
103	1	11477166	AAA	9	2	epiblepharon	2	2	T	2	2	2	200.2	299.2	1.33824	1
104	1	13704558	AAA	9	2	epiblepharon	2	2	T	2	2	2	375	576	1.30208	2
105	1	15623420	AAA	9	2	epiblepharon	2	2	T	2	2	2	189.2	282.8	1.33805	1
106	1	24780866	AAA	9	2	epiblepharon	2	2	T	2	2	2	325.1	448.1	1.45102	1
107	1	26916128	AAA	9	2	epiblepharon	2	2	P	1	1	2	471.3	713.2	1.32165	2
108	1	25477127	AAA	10	1	epiblepharon	2	2	P	1	2	2	172.1	249.2	1.38122	2
109	1	28465871	AAA	10	1	epiblepharon	2	2	P	1	2	2	327.1	482.3	1.35642	2
110	1	24687415	AAA	10	2	epiblepharon	2	2	T	2	2	1	297	408	1.45588	2
111	1	25477220	AAA	10	2	epiblepharon	2	2	P	1	2	2	193	280	1.37857	2
112	1	27191717	AAA	10	2	epiblepharon	2	2	T	2	2	2	289.6	378.6	1.52985	2
113	1	27248394	AAA	10	2	epiblepharon	2	2	P	1	2	2	396.2	605.1	1.30954	1
114	1	25548698	AAA	11	1	epiblepharon	2	2	T	2	2	2	167.1	230.2	1.45178	2
115	1	26189838	AAA	11	1	epiblepharon	2	2	T	2	2	2	168.2	223.1	1.50784	2
116	1	26195361	AAA	12	2	epiblepharon	2	2	T	2	1	2	330.1	468.1	1.41038	2
117	1	24249925	AAA	13	2	epiblepharon	2	2	N	5	2	2	371	525	1.41333	2
118	1	24839090	AAA	15	2	epiblepharon	2	2	T	2	2	2	377	557	1.35368	1
119	1	25438968	AAA	16	2	epiblepharon	2	2	P	1	1	1	190.1	280	1.35786	2
															1.39382
age-sex matched control
1	2	22351075	BBB	2	2	X(T)-control	2	2	T	2	2	2	97	142	1.3662	2
2	2	23390905	BBB	2	2	X(T)-control	2	2	T	2	2	2	109	158	1.37975	2
3	2	20993761	BBB	2	2	X(T)-control	2	2	T	2	1	1	83	131	1.26718	2
4	2	25069250	BBB	2	2	X(T)-control	2	2	P	1	1	2	82.2	123.1	1.3355	1
5	2	24694619	BBB	2	1	X(T)-control	2	2	T	2	2	1	102	153	1.33333	2
6	2	22436794	BBB	2	1	X(T)-control	2	2	P	1	2	2	93	129	1.44186	2
7	2	24237258	BBB	2	1	X(T)-control	2	2	P	1	1	1	90	133	1.35338	2
8	2	23690511	BBB	2	1	X(T)-control	2	2	P	1	1	1	93	138.1	1.34685	2
9	2	24675645	BBB	3	2	X(T)-control	2	2	P	1	1	1	101.1	154.2	1.31128	2
10	2	21835569	BBB	3	2	X(T)-control	2	2	T	2	2	2	124	177	1.40113	2
11	2	24866537	BBB	3	2	X(T)-control	2	2	P	1	1	1	102	158	1.29114	1
12	2	24037252	BBB	3	2	X(T)-control	2	2	T	2	2	2	81.1	130	1.24769	2
13	2	24812383	BBB	3	2	X(T)-control	2	2	P	1	2	2	103	144	1.43056	1
14	2	19524936	BBB	3	2	X(T)-control	2	2	T	2	2	2	102.1	145.1	1.40731	2
15	2	26587162	BBB	3	2	X(T)-control	2	2	T	2	2	2	122	170	1.43529	2
16	2	27035147	BBB	3	2	X(T)-control	2	2	T	2	1	1	109	156	1.39744	2
17	2	25349792	BBB	3	2	X(T)-control	2	2	P	1	1	1	106	160.1	1.32417	2
18	2	18897183	BBB	3	1	X(T)-control	2	2	P	1	2	2	96.1	140	1.37286	2
19	2	24694619	BBB	3	1	X(T)-control	2	2	T	2	2	2	102	155	1.31613	2
20	2	20646601	BBB	3	1	X(T)-control	2	2	T	2	2	1	98.1	149.2	1.31501	2
21	2	19800498	BBB	3	1	X(T)-control	2	2	T	2	1	1	105	152	1.38158	2
22	2	20231913	BBB	3	1	X(T)-control	2	2	T	2	2	1	103	157	1.3121	1
23	2	26552928	BBB	3	1	X(T)-control	2	2	P	1	1	2	99	144	1.375	2
24	2	25369361	BBB	3	1	X(T)-control	2	2	T	2	2	1	121	164	1.47561	2
25	2	25406305	BBB	3	1	X(T)-control	2	2	P	1	1	1	92.1	141	1.30638	2
26	2	26516546	BBB	3	1	X(T)-control	2	2	T	2	2	2	107	152	1.40789	1
27	2	23220749	BBB	4	2	X(T)-control	2	2	P	1	1	2	88.1	139.1	1.26671	1
28	2	21978297	BBB	4	2	X(T)-control	2	2	T	2	1	1	101	146	1.38356	2
29	2	23292296	BBB	4	2	X(T)-control	2	2	T	2	2	2	101	146	1.38356	2
30	2	24149584	BBB	4	2	X(T)-control	2	2	P	1	1	1	100	151.1	1.32363	1
31	2	23275347	BBB	4	2	X(T)-control	2	2	P	1	1	2	100	149	1.34228	2
32	2	23069564	BBB	4	2	X(T)-control	2	2	P	1	1	2	101	149	1.3557	2
33	2	25125606	BBB	4	2	X(T)-control	2	2	P	1	1	1	109	155.1	1.40554	2
34	2	21736095	BBB	4	2	X(T)-control	2	2	P	1	2	2	96	135	1.42222	2
35	2	17769443	BBB	4	2	X(T)-control	2	2	P	1	1	1	122	177	1.37853	1
36	2	21462992	BBB	4	1	X(T)-control	2	2	P	1	2	1	97	148.1	1.30993	2
37	2	24938041	BBB	4	1	X(T)-control	2	2	T	2	2	2	102.2	152.2	1.34297	2
38	2	23339306	BBB	4	1	X(T)-control	2	2	P	1	1	1	102	153	1.33333	2
39	2	21608071	BBB	4	1	X(T)-control	2	2	T	2	2	2	115	160	1.4375	2
40	2	25694951	BBB	4	1	X(T)-control	2	2	T	2	2	2	112	161	1.3913	2
41	2	25932541	BBB	4	1	X(T)-control	2	2	P	1	2	2	111	161	1.37888	2
42	2	25992871	BBB	4	1	X(T)-control	2	2	P	1	2	2	89	132	1.34848	2
43	2	19822258	BBB	4	1	X(T)-control	2	2	P	1	2	2	110	148	1.48649	2
44	2	26815883	BBB	4	1	X(T)-control	2	2	T	2	2	2	116.1	160.1	1.45034	2
45	2	14888941	BBB	5	2	X(T)-control	2	2	N	5	2	2	93	148	1.25676	1
46	2	19097289	BBB	5	2	X(T)-control	2	2	T	2	2	2	102	154.1	1.32382	2
47	2	23055400	BBB	5	2	X(T)-control	2	2	T	2	2	1	103	146	1.41096	2
48	2	20340066	BBB	5	2	X(T)-control	2	2	T	2	2	2	112	157	1.42675	1
49	2	23067083	BBB	5	2	X(T)-control	2	2	T	2	2	2	102	153	1.33333	1
50	2	16667980	BBB	5	2	X(T)-control	2	2	P	1	1	1	98	158	1.24051	1
51	2	21874737	BBB	5	2	X(T)-control	2	2	T	2	2	1	114	159	1.43396	2
52	2	24767951	BBB	5	2	X(T)-control	2	2	P	1	1	1	90	132	1.36364	2
53	2	26232444	BBB	5	2	X(T)-control	2	2	T	2	2	2	115	166	1.38554	2
54	2	17576623	BBB	5	2	X(T)-control	2	2	P	1	2	2	105	162	1.2963	1
55	2	19970092	BBB	5	2	X(T)-control	2	2	T	2	2	2	97.1	143.1	1.35709	2
56	2	27060925	BBB	5	2	X(T)-control	2	2	P	1	2	2	99.1	143.1	1.38505	2
57	2	24094563	BBB	5	1	X(T)-control	2	2	N	5	2	2	78	135	1.15556	1
58	2	22857269	BBB	5	1	X(T)-control	2	2	T	2	2	1	83	134	1.23881	2
59	2	24053793	BBB	5	1	X(T)-control	2	2	T	2	2	2	103.2	147.3	1.40122	2
60	2	17032286	BBB	5	1	X(T)-control	2	2	P	1	1	1	111	159	1.39623	2
61	2	18229757	BBB	5	1	X(T)-control	2	2	P	1	1	1	96	154	1.24675	2
62	2	25901967	BBB	5	1	X(T)-control	2	2	T	2	2	2	93	150	1.24	2
63	2	18614568	BBB	5	1	X(T)-control	2	2	T	2	2	2	108	157.1	1.37492	2
64	2	26930393	BBB	5	1	X(T)-control	2	2	T	2	2	1	122	168.1	1.45152	2
65	2	28576058	BBB	5	1	X(T)-control	2	2	T	2	2	2	119	168	1.41667	2
66	2	27344232	BBB	5	1	X(T)-control	2	2	P	1	2	2	94	133	1.41353	2
67	2	29567512	BBB	5	1	X(T)-control	2	2	P	1	1	1	103	167	1.23353	1
68	2	28266313	BBB	5	1	X(T)-control	2	2	T	2	2	2	108	159.1	1.35764	1
69	2	28094208	BBB	5	1	X(T)-control	2	2	T	2	2	2	97	147	1.31973	2
70	2	27652665	BBB	5	1	X(T)-control	2	2	P	1	1	1	110.2	154.1	1.43024	2
71	2	25719096	BBB	5	1	X(T)-control	2	2	T	2	2	2	118.1	174	1.35747	2
72	2	22933305	BBB	5	1	X(T)-control	2	2	T	2	2	2	102	149.1	1.36821	2
73	2	25184210	BBB	6	2	X(T)-control	2	2	T	2	2	1	88.1	131.1	1.34401	2
74	2	22551455	BBB	6	2	X(T)-control	2	2	T	2	2	2	89.2	131.2	1.35976	2
75	2	21131618	BBB	6	2	X(T)-control	2	2	P	1	1	1	114	176	1.29545	1
76	2	23883948	BBB	6	2	X(T)-control	2	2	T	2	2	2	116	176	1.31818	1
77	2	16178392	BBB	6	2	X(T)-control	2	2	P	1	1	1	98	153	1.28105	1
78	2	18669081	BBB	6	2	X(T)-control	2	2	T	2	2	2	102	161	1.26708	1
79	2	24812758	BBB	6	1	X(T)-control	2	2	P	1	1	1	101.1	155	1.30452	2
80	2	25405951	BBB	6	1	X(T)-control	2	2	P	1	2	2	100	155	1.29032	2
81	2	21974217	BBB	6	1	X(T)-control	2	2	P	1	2	2	98	142	1.38028	2
82	2	24636628	BBB	6	1	X(T)-control	2	2	P	1	2	2	101	161.1	1.25388	2
83	2	24388794	BBB	7	2	X(T)-control	2	2	T	2	2	2	100	156	1.28205	2
84	2	23670081	BBB	7	2	X(T)-control	2	2	T	2	2	2	100.1	148	1.3527	2
85	2	15689529	BBB	7	2	X(T)-control	2	2	P	1	1	1	110	164	1.34146	2
86	2	14398785	BBB	7	2	X(T)-control	2	2	T	2	2	2	117.2	170.1	1.37801	2
87	2	27002729	BBB	7	2	X(T)-control	2	2	P	1	2	2	109	173.1	1.25939	1
88	2	23117894	BBB	7	1	X(T)-control	2	2	T	2	2	2	101	157.1	1.28581	2
89	2	22232790	BBB	7	1	X(T)-control	2	2	P	1	1	1	110	158.1	1.39152	2
90	2	21566304	BBB	7	1	X(T)-control	2	2	T	2	2	1	104	150	1.38667	2
91	2	24443862	BBB	8	2	X(T)-control	2	2	T	2	1	1	97	147	1.31973	2
92	2	18066055	BBB	8	2	X(T)-control	2	2	T	2	2	2	95	143	1.32867	2
93	2	20061790	BBB	8	2	X(T)-control	2	2	T	2	2	2	97.1	149.1	1.30248	2
94	2	23236272	BBB	8	1	X(T)-control	2	2	T	2	2	2	103	169	1.21893	1
95	2	16460220	BBB	8	1	X(T)-control	2	2	P	1	1	1	115	161	1.42857	2
96	2	13253355	BBB	8	1	X(T)-control	2	2	T	2	2	2	104.1	150.1	1.38708	2
97	2	25173401	BBB	8	1	X(T)-control	2	2	T	2	2	2	104	156	1.33333	2
98	2	06678361	BBB	9	2	X(T)-control	2	2	P	1	1	1	102	151	1.35099	2
99	2	09037633	BBB	9	2	X(T)-control	2	2	P	1	2	2	107	163	1.31288	1
100	2	14088974	BBB	9	2	X(T)-control	2	2	T	2	1	2	94	143	1.31469	2
101	2	10728973	BBB	9	2	X(T)-control	2	2	P	1	2	0	114	180	1.26667	2
102	2	25522027	BBB	9	2	X(T)-control	2	2	P	1	1	1	102	154	1.32468	2
103	2	25893071	BBB	9	1	X(T)-control	2	2	T	2	2	2	110	159.1	1.38278	1
104	2	08785021	BBB	9	1	X(T)-control	2	2	P	1	2	2	95.1	147.2	1.29212	2
105	2	18941040	BBB	9	1	X(T)-control	2	2	T	2	2	2	115	170	1.35294	2
106	2	22595066	BBB	9	1	X(T)-control	2	2	P	1	2	1	90	136	1.32353	2
107	2	22429657	BBB	9	1	X(T)-control	2	2	T	2	2	2	121	179	1.35196	2
108	2	24370584	BBB	10	2	X(T)-control	2	2	P	1	2	2	110.1	168.1	1.30993	2
109	2	23570538	BBB	10	2	X(T)-control	2	2	T	2	2	2	106.1	159	1.33459	2
110	2	14115366	BBB	10	2	X(T)-control	2	2	P	1	1	1	84	135	1.24444	1
111	2	26280360	BBB	10	2	X(T)-control	2	2	T	2	1	1	85	133	1.2782	1
112	2	22801600	BBB	10	1	X(T)-control	2	2	T	2	2	2	107	161	1.32919	2
113	2	23570453	BBB	10	1	X(T)-control	2	2	P	1	2	2	104	162	1.28395	2
114	2	24012062	BBB	11	1	X(T)-control	2	2	T	2	2	2	111	165	1.34545	1
115	2	09773128	BBB	11	1	X(T)-control	2	2	T	2	2	2	107.1	155.2	1.38015	2
116	2	25380133	BBB	12	2	X(T)-control	2	2	P	1	1	1	119	176	1.35227	1
117	2	25029469	BBB	13	2	X(T)-control	2	2	T	2	2	2	104.2	167.1	1.24716	1
118	2	15478639	BBB	15	2	X(T)-control	2	2	P	1	1	1	100.1	146	1.37123	2
119	2	16951755	BBB	16	2	X(T)-control	2	2	P	1	1	1	87	138	1.26087	2
															1.34278
